# Supplementary material for: Taspase1 Facilitates Topoisomerase IIβ-Mediated DNA Double-Strand Breaks Driving Estrogen-Induced Transcription
Source: Cells. 2023 Jan 18;12(3):363. doi: 10.3390/cells12030363 (PMC9913075; doi:10.3390/cells12030363)
Supplement: Supplementary file 1 [file cells-12-00363-s001.zip]

Archive with 1 entries (1 files):
- cells-2088563-supplementary.pdf
